# Supplementary material for: Mycobacterium tuberculosis associated with severe tuberculosis evades cytosolic surveillance systems and modulates IL-1β production
Source: Nat Commun. 2020 Apr 23;11:1949. doi: 10.1038/s41467-020-15832-6 (PMC7181847; doi:10.1038/s41467-020-15832-6)
Supplement: Supplementary file 4 — Source Data [file 41467_2020_15832_MOESM4_ESM.xlsx]

## Sheet: Figure 1
Figure 1a
TB	HIV-TB	DM-TB	HIV/DM-TB	Other comorbidities
28.34	16.5	11.6	0.7	42.88
Figure 1d
Severe	Moderate	Mild
21	79	33
Figure 1e
LAM	X	Haarlem	Other L4	L1	L3
73	15	9	18	1	1
Figure 1f
	LAM	X	Haarlem	L4.1	Other L4
Mild	18	5	1	0	2
Moderate	46	6	6	0	12
Severe	9	4	2	0	4
Figure 1g
	Strain	IL-1b													Strain	IL-12													Strain	IL-10
Mild	1I4	979.15	103.7	1008.05	1764.95	866.3	518.15	bdl	725.6	691.8	790.3			Mild	1I4	284.15	bdl	309.95	899.75	866.3	518.15	1.85	725.6	405.1	452.15			Mild	1I4	335.05	8	246.75	622.45	140.45	102.35	bdl	334.4	96.3	170.25
	2D2	2211.9	262.95	1385.7	2797.9	940.9	643.05	680.35	1625.7	1021.95	1098.65				2D2	468.4	57.9	333.7	956	940.9	643.05	680.35	1625.7	550.45	484.05				2D2	610.25	19.35	384.3	998	231.1	160.85	138.55	578.8	136.45	272.55
	2I3	383.25	51.45	407.3	1083.55	207.4	166.35	112.55	278.95	228.75	257.15				2I3	141.15	bdl	161.85	861.85	207.4	166.35	112.55	278.95	205.55	226.9				2I3	136.5	3.6	115.7	338.8	54	39.65	29.05	95.9	41.65	75.05
	3A3	5010.95	57.2	2977.8	4922.95	2414.1	1899.45	bdl	3373.95	2158.1	2450				3A3	567.6	bdl	364.6	908.05	2414.1	1899.45	2.4	3373.95	639.25	319.65				3A3	680.7	3.95	364.9	821.3	262.5	215.35	bdl	707.95	183.8	237.45
	4I2	2721.3	864.4	2205.9	4324.7	2550.3	1893.95	1610.95	1941.3	1925.95	2130.8				4I2	427.9	105.4	298.4	909.6	2550.3	1893.95	1610.95	1941.3	636.75	443.5				4I2	736.85	51.55	491.8	1192.95	371.55	319.85	234.35	901.85	256.75	398.25
	5A9	856.4	83.05	595.95	1398.9	307.7	221.95	365.15	610.15	357.15	434.6				5A9	296.45	14	157.4	784.55	307.7	221.95	365.15	610.15	288.45	361.65				5A9	274.8	5.9	157.65	408.55	94.6	72.15	48.15	207.45	72.9	118.8
	5D4	2987.75	1223.5	2874.1	4323.55	2622.5	1856.45	1840.9	3902.85	1937.95	2331.7				5D4	570.35	244.55	441.45	747.5	2622.5	1856.45	1840.9	322.3	745.1	405.1				5D4	934.8	83.05	816.6	1179.55	637.65	400.25	366.45	1640.3	379.55	516.6
	5F8	181.85	75.45	110.95	386.9	50.65	45.4	69.4	99.3	83.05	56.85				5F8	172.3	10	143.15	720.95	50.65	45.4	69.4	63.3	187.8	322.3				5F8	70.55	4.9	58.65	189.6	22.85	21	16	34.65	21.25	33.35
	6D3	126.95	bdl	152.8	365.95	132.25	75.3	38.05	95.8	67.1	85.4				6D3	64.2	bdl	59.8	408.2	132.25	75.3	38.05	8.25	49.25	82.15				6D3	38.4	1.55	40.75	95	20.8	26.7	13.35	41.65	12.45	17.2
	6D8	496.7	53.55	353.95	646.4	291.35	145.5	321.3	338.2	199.5	241.55				6D8	128.05	bdl	108.15	515.05	291.35	145.5	321.3	44.65	137.95	141				6D8	104.35	3.4	93.65	171.6	46.95	27.45	37	95.35	38.35	44.95
Mod	1B2	686.6	1227.06	782.5	1254.36	825.48	414.26	404.82	2693.88					Mod	1B2	177.74	182.22	122.08	359.34	286.36	205.28	111.68	362.26					Mod	1B2	241.06	14.12	206.9	549.38	189.66	86.52	127.58	1153.74
	1C7	53.92	8.2	40.86	12.46	24.9	18.34	17.54	60.62						1C7	50.98	bdl	23.24	336.52	107.5	99.22	24.72	42.8						1C7	14.62	bdl	14.66	51.68	11.28	10.54	9.6	11.1
	1E1.	2656.4	170.68	2321.02	1895.2	1822.14	1365.58	1350.08	496.34						1E1.	289.52	35.1	214.78	427.36	501.76	260.78	113	131.78						1E1.	1484.56	282.66	1350.92	1412.36	1225.42	796.26	906.62	163.48
	2G8	3246.04	1463.56	3363.94	3179.72	3200.26	1450.84	1655.04	3365.44						2G8	303.52	212.56	235.56	473.36	625.38	305.56	155.48	473.06						2G8	1555.06	222.56	1242.1	1741.66	1069.66	724.3	964.76	1498
	3A7	17	bdl	19.96	95.36	14.36	9.72	12.14	30.08						3A7	46.46	bdl	25.76	363.52	158.64	95.34	26.92	30.44						3A7	25.66	bdl	18	121.36	14.12	12.82	10.74	28.96
	3A8	67.86	11.76	30.5	124.22	33.92	20.52	19.7	84.72						3A8	61.22	bdl	20.96	372.5	138.52	60.76	28.48	34.32						3A8	33.78	bdl	26.94	117.6	16.52	12.44	11.54	42.36
	5D3	338.02	29.1	312.06	611.08	236.88	185.64	159.5	353.72						5D3	156.68	20.08	93.12	310.78	333.82	174.72	138.96	116.88						5D3	220.16	7.7	268.74	526.74	121.24	65.64	73.7	323.26
	5F9	177.5	13.32	171.58	413.82	100.4	76.46	76.78	174.98						5F9	116.06	14.5	114.96	569.46	292.66	157.82	76.94	76.94						5F9	109.94	bdl	127.68	321.34	62.9	39.54	33.7	118.38
	5I5	125.58	20.24	114.14	255.94	151.42	161.8	84.72	117.32						5I5	42.56	bdl	33.28	273.72	96.18	54.88	14.8	22.52						5I5	37.16	bdl	50.08	113.28	26.24	23.3	14.04	37.16
Sev	4D5	944.85	142.5	925.8	1736.95	415.65	565.1	510.15	827.65	603.15	595.85			Sev	4D5	208.7	bdl	108.15	492.15	415.65	565.1	510.15	61.85	241.35	256.5			Sev	4D5	235.75	7.4	239.75	379.55	83.25	77.85	62.85	230.9	74.05	120.2
	5B5	192.15	29.75	317.7	560.75	110.9	90.45	77.65	145.4	137.05	137.9				5B5	49.35	bdl	62.95	560.75	110.9	90.45	77.65	9.4	101.75	134.9				5B5	43.7	3.6	90.8	156.2	23.75	17.75	17.35	39	29.25	28.8
	5C7	139.1	15.4	219.95	372.65	38.8	52.9	36.65	116.1	33.5	82				5C7	42.15	bdl	63.6	372.65	38.8	52.9	36.65	27.5	27.5	114.95				5C7	34.55	1.55	60.6	123.95	10.15	20.8	9.8	64	10	20.75
	5C8	197.85	12.8	136.05	486.3	47.65	59.75	bdl	118.6	52.7	42.45				5C8	149.7	bdl	62.35	486.3	47.65	59.75	1.85	39.9	97.2	205.55				5C8	69.9	2.65	73.2	234.6	20.6	33.8	bdl	76.35	11.45	35.3
	5D6	58.1	bdl	143.2	194.3	49.5	32.3	115.85	24.7	18.85	37.15				5D6	bdl	bdl	14	194.3	49.5	32.3	115.85		9.4	19.45				5D6	11.95	1	37.15	43.9	7.6	6.15	13	13.25	6.45	6.25
	6C1	1340.5	127.6	796.15	1822.3	427.45	363.15	376.65	1010.4	415.45	511.95				6C1	445.1	87.5	233.35	1822.3	427.45	363.15	376.65	213.45	439.4	447.55				6C1	502.7	15.35	322.75	737.55	187.3	171.9	94.5	676.25	96.55	238.1
	6C4	20.25	bdl	23.55	35.2	19.8	bdl	bdl	14	11.7	38.3				6C4	26.95	bdl	bdl	35.2	19.8	5.8	9.45	1.8	24.9	84.85				6C4	10.15	2.5	12.75	37.2	6.85	6.15	bdl	13.05	4.5	17.4

## Sheet: Figure 3
Figure 3a
4I2	6C4
2721.3	20.25
864.4	bdl
2205.9	23.55
4324.7	35.2
2550.3	19.8
1893.95	bdl
1610.95	bdl
1941.3	14
1925.95	11.7
2130.8	38.3
Figure 3b
4I2	6C4
807.32	20.62
1115.96	35.3
652.88	13.98
890.58	27.58
407.06	9.64
875.24	17.96
180.98	10.98
769.76	bdl
611.18	40.04
1379.42	13.66
Figure 3c
4I2	6C4
2634.32	21.2
6087.97	50.05
4819.49	93.47
Figure 3d
4I2	6C4
4922.2	2482.3
4922.2	1977.8
4477.6	2789.8
Figure 3e
4I2	6C4
2530.1	439.2
2632.4	481.9
2437.3	448
5430.4	819.6
5915	820.8
6110.7	741.7
1814.6	206.4
1452	270
1473.4	248.8
3400.7	1342.4
3421.1	1452.1
2943.9	1708.5

## Sheet: Figure 5
Figure 5b
Time, h	4I2										6C4
0	3897.6	3705.6	4017.4	3184.3	3459.2	3398.6	1105.11	1710.55			3897.6	3705.6	4017.4	3184.3	3459.2	3398.6	1105.11	1710.55
3	278502	265980	236300	602576	513356	727243	198155	235526	415261		426743	376506	311385	332415	393710	453062	125829	120800	130274
6	1039442	896088	1036152	775434	675400	405142	458790	488857			627341	702196	661344	1015893	1040748	960801	173840	233453	186537
Figure 5c
WT	TLR2-/-	WT	TLR2-/-
4885.1	174.6	1663.4	227.4
4753	189.3	1338.7	209.3
4240.5	169	1595.5	196.6
5430.4		819.6
5915		820.8
6110.7		741.7
Figure 5d
	4I2			6C4			NI
MOI	0.1	1		0.1	1
	8.4	17.2		2.3	3.1		0.9
	7.7	17		1.6	2.3		0.7
	8.5	17.5		1.7	4.2		1.3
	9.1	9		2.1	3.7		1.7
	4.9	6.2		1.5	3.2		1.3
	5	9.2		2.4	4.3		2.3
	3.9	13		2	3.6		1
	5.5	10.6		2.2	3		1.6
	5.3	14		1.7	4		0.9
	4.5	9.6		2	3.2		1.3
	3.5	8		1.9	3.6		1.1
	4	10		1.8	3.2		1.2
	6	6.6		1.8	2.7		1.5
	3.9	5.7		2.4	3.5		1.7
	4.5	7.8		2.4	4.1		1.6
	3.086	0		0.556	0		0
	6.863	1.042		0.775	1.25		0
	3.165	1.639		0.994	0		0
	6.042	1.744		0	0		0
	5.263	2.03		0	0		0
	8.108	2.491		0.344	0		0
	0	0		0	0		0
	3.489	2.353		0.324	0.157		0
	5.085	3.008		3.846	0		0
	0.654	2.013		0	0		0
	3.311	1.979		1.887	0		0
	6.535	2.141		0	0		0
	0	6.977		3.846	0		0
	1.493	3.191		0	0		0
	3.218	1.477		0.766	0		0
	2.877	1.802		1.215	0.105		0.055
	3.152	1.266		0	0		0
	1.872	1.294		0	0		0
	2.041	1.741		0.617	0		0
	1.734	1.709		0.803	0		0
	2.378	1.714		0.766	2.326		0
	6.615	0		0	0		0
	7.143	1.467		0	0		0
	4.514	1.465		1.77	0		0
	5.435	1.351		0	0		0
	3.796	2.963		0.65	0.277		0
	3.093	0.633		0	0		0
	1.878	0.84		3.365	0		0
	6.522	13.333		0	0		0
	6.613	2.181		0.565	0		0
	2.041	0.543		2.247	1.22		0
	5.357	0		0	0		0
	7.018	2.093		0.966	0.552		0
	4.413	1.382		0.228	4.348		0
	5.395	0		0	0		0
	2.789	0.868		0.465	0		0
	5.769	2.459		0	0.188		0
	2.273	2.669		0	0		0
	3.416	1.222		0.977	0.311		0
	0	5.618		0	0		0
	6.977	2.393		0	0		0
	5.399	1.846		0	0		0.085
	1.22	1.37		0	0		0
	1.577	1.502		0.904	0.113		0
	0.459	1.714		0	0		0
	9.756	1.81		0	0		0
	1.439	4.444		0	0		0
	4.959	1.274		0	0.179		0.082
	3.704	2.606		0.69	0		0
	1.581	1.18		0	0		0
	4.99	2.599		0	0.179		0
	4.813	1.384		0.426	0.279		0
	4.92	2.871		0.877	0		0
	2.857	1.181		1.333	0		0
Figure 5e
Dose MCC	0	0.1	1	10
	3400.7	2593.1	261.4	136.7
	3421.1	2278.8	254.7	129.2
	2943.9	2170	292.9	127.7
Figure 5f
Dose VX	0	0.1	1	10
	3400.7	2953.6	1555.6	517.9
	3421.1	2620.3	1447.4	516.4
	2943.9	3227.5	1721.1	557.4
Figure 5g
Dose MCC	0	0.1	1	10
	1342.4	840.1	193.5	117.2
	1452.1	836	183.2	123.2
	1708.5	942.7	185.5	138.3
Figure 5h
Dose VX	0	0.1	1	10
	1342.4	1192.7	783.1	240.5
	1452.1	839.5	631.3	209.4
	1708.5	1385.9	648.6	228.2
Figure 5i
MOI	2	5	10
	327.2	295.1	165.4
	333.6	250.7	163.9
	299.9	275.9	174.6
Figure 5j
MOI 4I2:6C4	2+0	1.5+0	1.5+0.5	0+0.5	1+0	1+1	0+1	0.5+0	0.5+1.5	0+1.5	0+2
	5246.6	2538.1	2176.4	177.7	1549	1513.5	264.9	1643.3	1069.3	264.9	327.2
	3852.5	2018.8	1985.6	156.3	1407.3	1428.7	205.4	1489.8	1143	239.7	333.6
	4241.5	2168.4	1953.5	150.2	1465.1	1384.5	194.6	1592.8	1213.3	210	299.9
Figure 5k
Condition	6C4	ATP	6C4+ATP
	854.8	bdl	4188.4
	825.5	bdl	1931.5
	811.7	bdl	4662.2

## Sheet: Figure 6
Figure 6b
Ifnb	4I2	6C4	NI
	129413	1566.6	1472.9
	129171	2104.6	753.7
	138258	2720.8	552.7
Il10	4I2	6C4	NI
	174301	11362.1	2828.6
	177040	10282.5	3321.6
	163730	10829	2725.2
Ccl2	4I2	6C4	NI
	2508623	306147	24767.5
	2950597	305262	26803.2
	2832762	342031	26775.2
Cxcl10	4I2	6C4	NI
	5704961	282863	31752.4
	4988008	341570	33492
	5126292	334481	57487.2
Figure 6c
	Tnf			Ifnb			Il10			Ccl2			Cxcl10
0	93.6118	92.7197	113.668	103.884	98.5327	97.5832	97.0284	112.575	90.3965	118.12	86.1686	95.7114	102.736	86.1911	111.073
10	87.7682	88.1545	94.6595	54.7797	50.2527	39.896	97.7209	85.864	76.6782	45.2011	40.1616	34.1311	57.0834	46.8424	36.8793
20	57.2737	64.7942	66.0756	18.8512	24.9902	20.2645	32.9584	42.485	37.773	20.6785	24.0133	26.4568	17.8329	17.4322	27.0529
Figure 6d
4I2		6C4
WT	AIM2 -/-	WT	AIM2 -/-
3990.3	3051.5	710.1	591
3618.2	2785	596.5	544.8
2943.2	2266.7	624.5	476.2
3400.7	2256.6	398.2	324.6
3421.1	2755.1	369.1	296.8
2943.9	2148	421.8	464.3
Figure 6e
4I2		6C4
cntrl	K+ inh	cntrl	K+ inh
3990.3	1483.6	710.1	539.4
3618.2	1558.2	596.5	504.9
2943.2	1370.7	624.5	378.3
2336.2	2053.8	398.2	314.8
2034.9	1857.5	369.1	254.3
3274.5	1882.2	421.8	266.5
Figure 6f
4I2		6C4
cntrl	CatB inh	cntrl	CatB inh
4885.1	3528.5	1663.4	2164.2
4753	3253	1338.7	2321
4240.5	3046	1595.5	1419.1
Figure 6g
4I2		6C4
cntrl	CytD	cntrl	CytD
1241.5	443	239.4	22.5
1155.4	366.3	220.8	22.5
1679.5	420	205.9	40
Figure 6h
4I2		6C4
cntrl	RIF	cntrl	RIF
1998.06	414.03	831.84	852.16
1953.69	399.03	809.97	814.66
1962.44	397.16	852.47	855.59
3692.4	1694.2	680.4	323.5
3177.2	1606.8	704.7	286.3
3519.7	1404.5	625.2	294.4
Figure 6h
4I2		6C4
cntrl	RIF	cntrl	RIF
351.7	116.3	63.8	34.3
291.7	221.8	42.9	22
349.8	259.1	52.1	58.2

## Sheet: Figure S1
Figure S1c
TB Severity vs Patient Sex
	Mild	Moderate	Severe
Female	14	48	16
Male	19	31	5
TB Severity vs Patient Age
	Mild	Moderate	Severe
Age	53	52	38
	27	30	29
	25	26	31
	23	27	56
	18	42	23
	64	24	30
	37	20	34
	32	25	31
	35	25	19
	30	55	42
	50	28	20
	26	31	54
	17	24	51
	31	37	42
	39	37	60
	26	45	49
	45	54	36
	26	47	43
	34	51	35
	48	28	19
	28	27	41
	30	24
	25	23
	64	56
	28	43
	44	25
	29	48
	25	27
	28	29
	39	35
	29	22
	25	54
	28	25
		22
		38
		45
		45
		37
		57
		35
		51
		44
		57
		33
		35
		32
		50
		46
		24
		27
		59
		23
		42
		46
		23
		44
		46
		42
		62
		24
		36
		36
		29
		23
		22
		53
		32
		19
		21
		29
		25
		35
		21
		28
		20
		30
		35
		32
		25
TB Severity vs Patient time of symptomes
	Mild	Moderate	Severe
ToS	8	7	2
	10	6	13
		8	4
	4	37	4
			16
	28	7	16
	2	8	2
		12	4
	2	9	7
	8	4	6
		6	3
	4	9	3
	8	4	40
	1		1
	10	24	14
	8	6	10
	13	10	13
	4	4	10
	1	14	9
	1	1	9
		12	22
	24	13
	2	5
	7	3
	6	12
	10
	3	6
	4	4
	26	2
	12	6
	4	13
	5	8
	5	4
		22
		12
		4
		19
		1
		9
		4
		18
		14
		4
		19
		11
		10
		2
		2
		3
		5
		4
		4
		2
		16
		8
		4
		4
		4
		4
		19
		2
		15
		1
		13
		2
		1
		10
		12
		3
		2
		17
		17
		7
		9
		12

## Sheet: Figure S2
IL-1b		Donor
		1	2	3	4	5	6	7	8	9	10
mild	1I4	979.15	103.7	1008.05	1764.95	866.3	518.15	bdl	725.6	691.8	790.3
	1I5	2211.9	262.95	1385.7	2797.9	940.9	643.05	680.35	1625.7	1021.95	1098.65
	1I6	383.25	51.45	407.3	1083.55	207.4	166.35	112.55	278.95	228.75	257.15
	1I7	5010.95	57.2	2977.8	4922.95	2414.1	1899.45	bdl	3373.95	2158.1	2450
	1I8	2721.3	864.4	2205.9	4324.7	2550.3	1893.95	1610.95	1941.3	1925.95	2130.8
	1I9	856.4	83.05	595.95	1398.9	307.7	221.95	365.15	610.15	357.15	434.6
	1I10	2987.75	1223.5	2874.1	4323.55	2622.5	1856.45	1840.9	3902.85	1937.95	2331.7
	1I11	181.85	75.45	110.95	386.9	50.65	45.4	69.4	99.3	83.05	56.85
	1I12	126.95	bdl	152.8	365.95	132.25	75.3	38.05	95.8	67.1	85.4
	1I13	496.7	53.55	353.95	646.4	291.35	145.5	321.3	338.2	199.5	241.55
moderate	1B2	686.6	1227.06	782.5	1254.36	825.48	414.26	404.82	2693.88
	1C7	53.92	8.2	40.86	12.46	24.9	18.34	17.54	60.62
	1E1.	2656.4	170.68	2321.02	1895.2	1822.14	1365.58	1350.08	496.34
	2G8	3246.04	1463.56	3363.94	3179.72	3200.26	1450.84	1655.04	3365.44
	3A7	17	bdl	19.96	95.36	14.36	9.72	12.14	30.08
	3A8	67.86	11.76	30.5	124.22	33.92	20.52	19.7	84.72
	5D3	338.02	29.1	312.06	611.08	236.88	185.64	159.5	353.72
	5F9	177.5	13.32	171.58	413.82	100.4	76.46	76.78	174.98
	5I5	125.58	20.24	114.14	255.94	151.42	161.8	84.72	117.32
severe	4D5	944.85	142.5	925.8	1736.95	415.65	565.1	510.15	827.65	603.15	595.85
	5B5	192.15	29.75	317.7	560.75	110.9	90.45	77.65	145.4	137.05	137.9
	5C7	139.1	15.4	219.95	372.65	38.8	52.9	36.65	116.1	33.5	82
	5C8	197.85	12.8	136.05	486.3	47.65	59.75	bdl	118.6	52.7	42.45
	5D6	58.1	bdl	143.2	194.3	49.5	32.3	115.85	24.7	18.85	37.15
	6C1	1340.5	127.6	796.15	1822.3	427.45	363.15	376.65	1010.4	415.45	511.95
	6C4	20.25	bdl	23.55	35.2	19.8	bdl	bdl	14	11.7	38.3
IL-12		Donor
		1	2	3	4	5	6	7	8	9	10
mild	1I4	284.15	bdl	309.95	899.75	866.3	518.15	1.85	725.6	405.1	452.15
	1I5	468.4	57.9	333.7	956	940.9	643.05	680.35	1625.7	550.45	484.05
	1I6	141.15	bdl	161.85	861.85	207.4	166.35	112.55	278.95	205.55	226.9
	1I7	567.6	bdl	364.6	908.05	2414.1	1899.45	2.4	3373.95	639.25	319.65
	1I8	427.9	105.4	298.4	909.6	2550.3	1893.95	1610.95	1941.3	636.75	443.5
	1I9	296.45	14	157.4	784.55	307.7	221.95	365.15	610.15	288.45	361.65
	1I10	570.35	244.55	441.45	747.5	2622.5	1856.45	1840.9	322.3	745.1	405.1
	1I11	172.3	10	143.15	720.95	50.65	45.4	69.4	63.3	187.8	322.3
	1I12	64.2	bdl	59.8	408.2	132.25	75.3	38.05	8.25	49.25	82.15
	1I13	128.05	bdl	108.15	515.05	291.35	145.5	321.3	44.65	137.95	141
moderate	1B2	177.74	182.22	122.08	359.34	286.36	205.28	111.68	362.26
	1C7	50.98	bdl	23.24	336.52	107.5	99.22	24.72	42.8
	1E1.	289.52	35.1	214.78	427.36	501.76	260.78	113	131.78
	2G8	303.52	212.56	235.56	473.36	625.38	305.56	155.48	473.06
	3A7	46.46	bdl	25.76	363.52	158.64	95.34	26.92	30.44
	3A8	61.22	bdl	20.96	372.5	138.52	60.76	28.48	34.32
	5D3	156.68	20.08	93.12	310.78	333.82	174.72	138.96	116.88
	5F9	116.06	14.5	114.96	569.46	292.66	157.82	76.94	76.94
	5I5	42.56	bdl	33.28	273.72	96.18	54.88	14.8	22.52
severe	4D5	208.7	bdl	108.15	492.15	415.65	565.1	510.15	61.85	241.35	256.5
	5B5	49.35	bdl	62.95	560.75	110.9	90.45	77.65	9.4	101.75	134.9
	5C7	42.15	bdl	63.6	372.65	38.8	52.9	36.65	27.5	27.5	114.95
	5C8	149.7	bdl	62.35	486.3	47.65	59.75	1.85	39.9	97.2	205.55
	5D6	bdl	bdl	14	194.3	49.5	32.3	115.85	bdl	9.4	19.45
	6C1	445.1	87.5	233.35	1822.3	427.45	363.15	376.65	213.45	439.4	447.55
	6C4	26.95	bdl	bdl	35.2	19.8	5.8	9.45	1.8	24.9	84.85
IL-10		Donor
		1	2	3	4	5	6	7	8	9	10
mild	1I4	335.05	8	246.75	622.45	140.45	102.35	bdl	334.4	96.3	170.25
	1I5	610.25	19.35	384.3	998	231.1	160.85	138.55	578.8	136.45	272.55
	1I6	136.5	3.6	115.7	338.8	54	39.65	29.05	95.9	41.65	75.05
	1I7	680.7	3.95	364.9	821.3	262.5	215.35	bdl	707.95	183.8	237.45
	1I8	736.85	51.55	491.8	1192.95	371.55	319.85	234.35	901.85	256.75	398.25
	1I9	274.8	5.9	157.65	408.55	94.6	72.15	48.15	207.45	72.9	118.8
	1I10	934.8	83.05	816.6	1179.55	637.65	400.25	366.45	1640.3	379.55	516.6
	1I11	70.55	4.9	58.65	189.6	22.85	21	16	34.65	21.25	33.35
	1I12	38.4	1.55	40.75	95	20.8	26.7	13.35	41.65	12.45	17.2
	1I13	104.35	3.4	93.65	171.6	46.95	27.45	37	95.35	38.35	44.95
moderate	1B2	241.06	14.12	206.9	549.38	189.66	86.52	127.58	1153.74
	1C7	14.62	bdl	14.66	51.68	11.28	10.54	9.6	11.1
	1E1.	1484.56	282.66	1350.92	1412.36	1225.42	796.26	906.62	163.48
	2G8	1555.06	222.56	1242.1	1741.66	1069.66	724.3	964.76	1498
	3A7	25.66	bdl	18	121.36	14.12	12.82	10.74	28.96
	3A8	33.78	bdl	26.94	117.6	16.52	12.44	11.54	42.36
	5D3	220.16	7.7	268.74	526.74	121.24	65.64	73.7	323.26
	5F9	109.94	bdl	127.68	321.34	62.9	39.54	33.7	118.38
	5I5	37.16	bdl	50.08	113.28	26.24	23.3	14.04	37.16
severe	4D5	235.75	7.4	239.75	379.55	83.25	77.85	62.85	230.9	74.05	120.2
	5B5	43.7	3.6	90.8	156.2	23.75	17.75	17.35	39	29.25	28.8
	5C7	34.55	1.55	60.6	123.95	10.15	20.8	9.8	64	10	20.75
	5C8	69.9	2.65	73.2	234.6	20.6	33.8	bdl	76.35	11.45	35.3
	5D6	11.95	1	37.15	43.9	7.6	6.15	13	13.25	6.45	6.25
	6C1	502.7	15.35	322.75	737.55	187.3	171.9	94.5	676.25	96.55	238.1
	6C4	10.15	2.5	12.75	37.2	6.85	6.15	bdl	13.05	4.5	17.4

## Sheet: Figure S3
Figure S3b
	Time	4I2		6C4
	1.04167	0	0	0
	1.08333	0	0	0
	1.125	0	0	0
	1.16667	0	0	0
	1.20833	0	0	0
	1.25	0	0	0
	1.29167	0	0	0
	1.33333	0	0	0
	1.375	0	0	0
	1.41667	0	0	0
	1.45833	0	0	0
	1.5	0	0	0
	1.54167	0	0	0
	1.58333	0	0	0
	1.625	0	0	0
	1.66667	0	0	0
	1.70833	0	0	0
	1.75	0	0	0
	1.79167	0	0	0
	1.83333	0	0	0
	1.875	0	0	0
	1.91667	0	0	0
	1.95833	0	0	0
	2	0	0	0
	2.04167	0	0	0
	2.08333	0	0	0
	2.125	0	0	0
	2.16667	0	0	0
	2.20833	0	0	0
	2.25	0	0	0
	2.29167	0	0	0
	2.33333	0	0	0
	2.375	0	0	0
	2.41667	0	0	0
	2.45833	0	0	0
	2.5	0	0	0
	2.54167	0	0	0
	2.58333	0	0	0
	2.625	0	0	0
	2.66667	0	0	0
	2.70833	0	0	0
	2.75	0	0	0
	2.79167	0	0	0
	2.83333	0	0	0
	2.875	0	0	0
	2.91667	0	0	0
	2.95833	0	0	0
	3	0	0	0
	3.04167	0	0	0
	3.08333	0	0	0
	3.125	0	0	0
	3.16667	0	0	0
	3.20833	0	0	0
	3.25	0	0	0
	3.29167	0	0	0
	3.33333	0	0	0
	3.375	0	0	0
	3.41667	0	0	0
	3.45833	0	0	0
	3.5	0	0	0
	3.54167	0	0	0
	3.58333	0	0	0
	3.625	0	0	0
	3.66667	0	0	0
	3.70833	0	0	0
	3.75	0	0	0
	3.79167	0	0	0
	3.83333	0	0	0
	3.875	0	0	0
	3.91667	0	0	0
	3.95833	0	0	0
	4	0	0	0
	4.04167	0	0	0
	4.08333	0	0	0
	4.125	0	0	0
	4.16667	0	0	0
	4.20833	0	0	0
	4.25	0	0	1
	4.29167	0	1	1
	4.33333	0	1	1
	4.375	1	2	2
	4.41667	2	3	3
	4.45833	3	4	5
	4.5	4	5	6
	4.54167	6	8	9
	4.58333	7	10	12
	4.625	10	13	15
	4.66667	12	16	18
	4.70833	15	19	23
	4.75	18	22	27
	4.79167	21	25	32
	4.83333	25	29	36
	4.875	28	33	42
	4.91667	32	36	48
	4.95833	36	40	56
	5	40	45	63
	5.04167	45	50	72
	5.08333	50	56	81
	5.125	56	62	91
	5.16667	64	70	106
	5.20833	74	79	122
	5.25	84	88	140
	5.29167	94	99	161
	5.33333	105	109	183
	5.375	116	120	208
	5.41667	128	133	237
	5.45833	141	145	269
	5.5	155	158	305
	5.54167	170	172	346
	5.58333	185	186	392
	5.625	203	201	445
	5.66667	223	217	502
	5.70833	244	234	567
	5.75	266	252	639
	5.79167	298	277	742
	5.83333	332	305	855
	5.875	368	334	979
	5.91667	407	364	1115
	5.95833	448	397	1258
	6	491	431	1412
	6.04167	538	467	1577
	6.08333	586	505	1748
	6.125	638	546	1931
	6.16667	692	588	2120
	6.20833	749	632	2317
	6.25	808	678	2521
	6.29167	872	726	2732
	6.33333	938	776	2947
	6.375	1006	827	3165
	6.41667	1097	896	3444
	6.45833	1191	966	3723
	6.5	1289	1039	4003
	6.54167	1390	1114	4281
	6.58333	1494	1191	4555
	6.625	1601	1276	4825
	6.66667	1711	1364	5091
	6.70833	1825	1454	5351
	6.75	1944	1546	5606
	6.79167	2067	1641	5855
	6.83333	2193	1740	6097
	6.875	2325	1839	6333
	6.91667	2460	1942	6561
	6.95833	2597	2047	6784
	7	2740	2155	7000
	7.04167	2927	2295	7280
	7.08333	3119	2440	7554
	7.125	3318	2589	7820
	7.16667	3524	2743	8079
	7.20833	3733	2900	8331
	7.25	3948	3064	8576
	7.29167	4168	3231	8815
	7.33333	4393	3404	9046
	7.375	4619	3580	9271
	7.41667	4849	3760	9489
	7.45833	5081	3946	9700
	7.5	5316	4137	9905
	7.54167	5550	4329	10102
	7.58333	5778	4526	10293
	7.625	6003	4725	10476
	7.66667	6283	4981	10721
	7.70833	6564	5240	10961
	7.75	6844	5500	11192
	7.79167	7119	5760	11418
	7.83333	7392	6020	11636
	7.875	7659	6276	11847
	7.91667	7922	6532	12052
	7.95833	8179	6785	12249
	8	8432	7034	12440
	8.04167	8679	7280	12623
	8.08333	8920	7522	12800
	8.125	9155	7760	12971
	8.16667	9384	7992	13135
	8.20833	9607	8220	13293
	8.25	9823	8439	13444
	8.29167	10101	8718	13657
	8.33333	10372	8992	13863
	8.375	10636	9260	14062
	8.41667	10895	9521	14253
	8.45833	11147	9776	14437
	8.5	11392	10027	14614
	8.54167	11630	10270	14786
	8.58333	11862	10508	14950
	8.625	12087	10739	15109
	8.66667	12305	10962	15261
	8.70833	12516	11180	15406
	8.75	12720	11391	15545
	8.79167	12919	11596	15677
	8.83333	13112	11795	15802
	8.875	13298	11987	15920
	8.91667	13544	12239	16098
	8.95833	13783	12483	16269
	9	14016	12722	16434
	9.04167	14242	12954	16593
	9.08333	14459	13178	16745
	9.125	14671	13396	16891
	9.16667	14876	13608	17030
	9.20833	15076	13813	17162
	9.25	15269	14012	17288
	9.29167	15455	14204	17406
	9.33333	15634	14391	17519
	9.375	15806	14572	17627
	9.41667	15973	14747	17729
	9.45833	16133	14917	17824
	9.5	16286	15079	17914
	9.54167	16499	15297	18060
	9.58333	16704	15509	18200
	9.625	16903	15714	18332
	9.66667	17097	15913	18458
	9.70833	17283	16105	18577
	9.75	17462	16292	18690
	9.79167	17635	16473	18798
	9.83333	17801	16648	18899
	9.875	17961	16818	18995
	9.91667	18115	16980	19085
	9.95833	18263	17137	19169
	10	18405	17287	19247
	10.0417	18542	17432	19319
	10.0833	18673	17570	19385
	10.125	18799	17703	19446
	10.1667	18917	17832	19502
	10.2083	19030	17955	19554
	10.25	19137	18074	19601
	10.2917	19238	18187	19644
	10.3333	19335	18294	19683
	10.375	19427	18396	19717
	10.4167	19514	18493	19747
	10.4583	19596	18585	19772
	10.5	19674	18672	19794
	10.5417	19747	18755	19812
	10.5833			19827
	10.625	19877	18909	19841
	10.6667	19935	18980	19852
	10.7083	19989	19046	19861
	10.75	20039	19108	19867
	10.7917	20086	19165	19873
	10.8333	20129	19219	19876
	10.875	20169	19270	19878
	10.9167			19880
	10.9583	20206	19316	19880
	11	20239	19360	19880
	11.0417	20269	19401	19880
	11.0833	20297	19439	19880
	11.125	20321	19475	19880
	11.1667	20344	19508	19880
	11.2083	20365	19537	19880
	11.25	20383	19564	19880
	11.2917	20400	19589	19880
	11.3333	20415	19612	19880
	11.375	20428	19632	19880
	11.4167	20440	19650	19880
	11.4583	20450	19668	19880
	11.5	20458	19684	19880
	11.5417	20466	19698	19880
	11.5833	20472	19711	19880
	11.625			19880
	11.6667	20477	19722	19880
	11.7083	20482	19731	19880
	11.75	20486	19740	19880
	11.7917	20490	19746	19880
	11.8333	20492	19752	19880
	11.875	20494	19757	19880
	11.9167	20496	19761	19880
	11.9583	20496	19765	19880
	12	20496	19768	19880
	12.0417	20496	19771	19880
	12.0833	20496	19773	19880
	12.125	20496	19775	19880
	12.1667	20496	19776	19880
	12.2083	20496	19776	19880
	12.25	20496	19776	19880
	12.2917	20496	19776	19880
	12.3333	20496	19776	19880
	12.375	20496	19776	19880
	12.4167	20496	19776	19880
	12.4583	20496	19776	19880
	12.5	20496	19776	19880
	12.5417	20496	19776	19880
	12.5833	20496	19776	19880
	12.625	20496	19776	19880
	12.6667	20496	19776	19880
	12.7083	20496	19776	19880
	12.75	20496	19776	19880
	12.7917	20496	19776	19880
	12.875	20496	19776	19880

## Sheet: Figure S5
Figure S5a
Time, h	4I2						6C4
0	126.275	32.4959	5.82264	2.63842	7.74848	86.2204	68.801	5.38119	5.64035	1.72279	4.12557	8.54629
3	11145.9	10005	13922.9	2519.17	2595.4	7350.6	38078.2	7932.05	2739.05	1775.82	3538.1	13162.9
6	49276.5	29034.5	1.99856e-09	2271.3	4536.07	8203.3	17848.8	14112.9	18668.1	14540.1	2758.66	14013.1
Figure S5b
4I2		6C4
WT	TLR4-/-	WT	TLR4-/-
2530.1	2364.9	439.2	337.1
2632.4	2092.1	481.9	339.9
2437.3	1863.3	448	334.3
5430.4	5141.6	819.6	1114.7
5915	4178.7	820.8	982.1
6110.7	4764.9	741.7	1096.3
Figure S5d
TLC
													Top 2 TLCs (SystA) not used
Figure S5e
6C4, moi
2	5	10
317.5	482.4	791.2
295.1	461.5	837.6
314.3	440.9	715
Figure S5f
		SN (6C4)
4I2	6C4	4I2	NI
1454.8	327.2	2627.7	98.7
1266.2	333.6	2642.8	102.6
1278.7	299.9	2517.5	100.2
	197.3
	192.3
	202.4

## Sheet: Figure S6
Figure S6d
4I2	6C4
6.21	5.24
6.08	5.15
6.07	5.26
6.13	5.4
6.06	5.46
4.34	5.15
4.45	5.15
4.28	5.13
4.34	5.18
4.57	5.09
4.49	4.6
4.33
4.32	3.7
4.17	3.6
4.49	3.4
4.81	4.98
4.96	4.94
5.59	4.64
5.05	4.52
5.6	4.25
Figure S6e
4I2		6C4
WT	IFNAR-/-	WT	IFNAR-/-
4651.4	9897	1029.1	753
4429.4	8804.9	1031	553.9
3664.8	8685.9	951.7	547.5
3632.4	8051.4	603.1	528.1
3235	9866.9	489.9	426.2
2123.3	8443.9	583.3	450.9
Figure S6f
	6C4	6C4 + dsRNA
IFNb	bdl	134.1
	bdl	92.4
	bdl	105.6
IL-1b	252.7	19.8
	225.8	bdl
	257.8	bdl
